# Supplementary material for: Development of a prognostic model for anoikis and identifies hub genes in hepatocellular carcinoma
Source: Sci Rep. 2023 Sep 7;13:14723. doi: 10.1038/s41598-023-41139-9 (PMC10484901; doi:10.1038/s41598-023-41139-9)
Supplement: Supplementary file 8 — Supplementary Table S1. [file 41598_2023_41139_MOESM8_ESM.xlsx]

## Sheet: Sheet1
anoikis-related genes whose relevance score > 1.8 from the GeneCards
BRMS1	EGFR	MAPK1	PAK1	ANGPTL4	BDNF	RHOA	ATF4
PTK2	BCL2	BMF	ITGAV	CYCS	CSPG4	HIF1A	CDCP1
NTRK2	CASP8	ITGA5	FN1	BRAF	BSG	DAP3	SKP2
BCL2L11	SIK1	TP53	MAPK3	YAP1	AKT2	MYBBP1A	CHEK2
SRC	PTRH2	MCL1	PTGS2	ANKRD13C	STK11	ITGA3	HGF
CEACAM6	STAT3	BCL2L1	BAX	ITGA2	IGF1	TLE5	E2F1
CAV1	TLE1	CASP3	BCAR1	ANXA5	IGF1R	PTK2B	EGF
AKT1	DAPK2	CDH1	PTEN	BIRC5	ITGA6	CCND1	PIK3CG
ITGB1	CTNNB1	BAD	ERBB2	MTOR	ILK	CTTN	ITGB4
CEACAM5	ZNF304	PIK3CA	PDK4	TIMP1	CFLAR	CALR	DAPK1
PIK3R1	PIK3R3
